# Supplementary material for: Comparative mitochondrial genome analysis of Dendrolimus houi (Lepidoptera: Lasiocampidae) and phylogenetic relationship among Lasiocampidae species
Source: PLoS One. 2020 May 14;15(5):e0232527. doi: 10.1371/journal.pone.0232527 (PMC7224488; doi:10.1371/journal.pone.0232527)
Supplement: S1 Table — (XLS) [file pone.0232527.s004.xls]

## Sheet: Sheet1
Gene	Direction	Location (bp)	Size (bp)	Intergenic	Anticodon	Start Codon	Stop Codon
				Nucleotide
tRNAMet	F	1-67	67		CAT
tRNAIle	F	69-132	64	1	GAT
tRNAGln	R	130-198	69	-3	TTG
ND2	F	230-1264	1035	31		ATA	TAA
tRNATrp	F	1263-1332	70	-2	TCA
tRNACys	R	1325-1391	67	-8	GCA
tRNATyr	R	1393-1463	71	1	GTA
COI	F	1524-3026	1503	60		CGA	T
tRNALeu(UUN)	F	3022-3088	67	-5	TAA
COII	F	3089-3772	684	0		ATA	T
tRNALys	F	3774-3844	71	1	CTT
tRNAAsp	F	3846-3912	67	1	GTC
ATP8	F	3913-4074	162	0		ATT	TAA
ATP6	F	4071-4745	675	-4		ATG	TAA
COIII	F	4762-5550	789	16		ATG	TAA
tRNAGly	F	5553-5618	66	2	TCC
ND3	F	5619-5972	354	0		ATT	TAG
tRNAAla	F	5971-6038	68	-2	TGC
tRNAArg	F	6048-6112	65	9	TCG
tRNAsn	F	6117-6183	67	4	GTT
tRNASer(AGN)	F	6204-6269	66	20	GCT
tRNAGlu	F	6270-6338	69	0	TTC
tRNAPhe	R	6347-6413	67	8	GAA
ND5	R	6418-8103	1686	4		ATA	TAA
tRNAHis	R	8161-8224	64	57	GTG
ND4	R	8226-9563	1338	1		ATG	T
ND4L	R	9595-9861	267	31		ATG	TAA
tRNAThr	F	9893-9957	65	31	TGT
tRNAPro	R	9958-10022	65	0	TGG
ND6	F	10040-10561	522	17		ATA	TAA
CytB	F	10570-11715	1146	8		ATG	TAA
tRNASer(UCN)	F	11719-11784	66	3	TGA
ND1	R	11784-12713	930	-1		ATG	TAA
tRNALeu(CUN)	R	12739-12806	68	25	TAG
rRNAL	R	12847-14211	1365	40
tRNAVal	R	14211-14278	66	1	TAC
rRNAS	R	14279-15054	776	0
Control region	F	15055-15373	319
