# Supplementary material for: Comparative mitochondrial genome analysis of Dendrolimus houi (Lepidoptera: Lasiocampidae) and phylogenetic relationship among Lasiocampidae species
Source: PLoS One. 2020 May 14;15(5):e0232527. doi: 10.1371/journal.pone.0232527 (PMC7224488; doi:10.1371/journal.pone.0232527)
Supplement: S2 Table — (XLS) [file pone.0232527.s005.xls]

## Sheet: Sheet1
Feature	A(%)	T(%)	C(%)	G(%)	A+T(%)	G+C(%)	AT skew	GC skew	No. of Nucleotides (bp)
Whole genome	41.12	38.73	12.51	7.64	79.85	20.15	0.0299	-0.2417	15373
Protein-coding genes	33.8	44.4	10.63	11.17	78.2	21.8	-0.1356	0.0248	11091
1st codon positions	41.15	38.28	12.49	8.08	79.43	20.57	0.0361	-0.2144	5124
2nd codon positions	41.43	38.27	12.47	7.83	79.7	20.3	0.0397	-0.2286	5124
3rd codon positions	40.79	39.64	12.57	7	80.43	19.57	0.0143	-0.2846	5124
tRNA genes	41.29	39.86	7.8	11.05	81.15	18.85	0.0176	0.1724	1475
rRNAL	39.85	43.66	4.62	11.87	83.51	16.49	-0.047	0.4397	1365
rRNAS	44.33	41.37	4.51	9.79	85.7	14.3	0.0345	0.3692	776
A+T -rich region	41.07	50.78	5.33	2.82	91.85	8.15	-0.1057	-0.308	319
