# Supplementary material for: Comparative mitochondrial genome analysis of Dendrolimus houi (Lepidoptera: Lasiocampidae) and phylogenetic relationship among Lasiocampidae species
Source: PLoS One. 2020 May 14;15(5):e0232527. doi: 10.1371/journal.pone.0232527 (PMC7224488; doi:10.1371/journal.pone.0232527)
Supplement: S3 Table — (XLS) [file pone.0232527.s006.xls]

## Sheet: Sheet1
Dendrolimus houi
Codon	Count	RSCU	Codon	Count	RSCU	Codon	Count	RSCU	Codon	Count	RSCU
UUU(F)	361	1.6	UCU(S)	77	1.81	UAU(Y)	282	1.59	UGU(C)	27	1.1
UUC(F)	89	0.4	UCC(S)	42	0.99	UAC(Y)	73	0.41	UGC(C)	22	0.9
UUA(L)	323	3.17	UCA(S)	64	1.51	UAA(*)	388	2.3	UGA(*)	71	0.42
UUG(L)	63	0.62	UCG(S)	14	0.33	UAG(*)	48	0.28	UGG(W)	18	1
CUU(L)	82	0.8	CCU(P)	57	1.5	CAU(H)	72	1.5	CGU(R)	6	0.29
CUC(L)	53	0.52	CCC(P)	42	1.11	CAC(H)	24	0.5	CGC(R)	6	0.29
CUA(L)	67	0.66	CCA(P)	51	1.34	CAA(Q)	98	1.56	CGA(R)	22	1.06
CUG(L)	24	0.24	CCG(P)	2	0.05	CAG(Q)	28	0.44	CGG(R)	6	0.29
AUU(I)	393	1.51	ACU(T)	98	1.77	AAU(N)	404	1.64	AGU(S)	33	0.78
AUC(I)	107	0.41	ACC(T)	42	0.76	AAC(N)	88	0.36	AGC(S)	25	0.59
AUA(I)	282	1.08	ACA(T)	72	1.3	AAA(K)	388	1.83	AGA(R)	59	2.85
AUG(M)	47	1	ACG(T)	9	0.16	AAG(K)	36	0.17	AGG(R)	25	1.21
GUU(V)	22	1.26	GCU(A)	26	1.51	GAU(D)	69	1.77	GGU(G)	22	1.09
GUC(V)	6	0.34	GCC(A)	10	0.58	GAC(D)	9	0.23	GGC(G)	6	0.3
GUA(V)	38	2.17	GCA(A)	32	1.86	GAA(E)	93	1.6	GGA(G)	42	2.07
GUG(V)	4	0.23	GCG(A)	1	0.06	GAG(E)	23	0.4	GGG(G)	11	0.54
Dendrolimus kikuchii(NC-036347.1)
Codon	Count	RSCU	Codon	Count	RSCU	Codon	Count	RSCU	Codon	Count	RSCU
UUU(F)	377	1.62	UCU(S)	80	1.98	UAU(Y)	236	1.51	UGU(C)	22	1.26
UUC(F)	88	0.38	UCC(S)	30	0.74	UAC(Y)	77	0.49	UGC(C)	13	0.74
UUA(L)	326	2.81	UCA(S)	79	1.96	UAA(*)	329	2.07	UGA(*)	59	0.37
UUG(L)	78	0.67	UCG(S)	15	0.37	UAG(*)	89	0.56	UGG(W)	17	1
CUU(L)	94	0.81	CCU(P)	51	1.23	CAU(H)	88	1.63	CGU(R)	6	0.49
CUC(L)	48	0.41	CCC(P)	49	1.18	CAC(H)	20	0.37	CGC(R)	2	0.16
CUA(L)	112	0.97	CCA(P)	56	1.35	CAA(Q)	106	1.46	CGA(R)	9	0.74
CUG(L)	37	0.32	CCG(P)	10	0.24	CAG(Q)	39	0.54	CGG(R)	2	0.16
AUU(I)	347	1.36	ACU(T)	90	1.84	AAU(N)	382	1.65	AGU(S)	23	0.57
AUC(I)	94	0.37	ACC(T)	42	0.86	AAC(N)	80	0.35	AGC(S)	15	0.37
AUA(I)	322	1.27	ACA(T)	59	1.2	AAA(K)	402	1.76	AGA(R)	42	3.45
AUG(M)	52	1	ACG(T)	5	0.1	AAG(K)	56	0.24	AGG(R)	12	0.99
GUU(V)	33	1.65	GCU(A)	27	1.66	GAU(D)	90	1.7	GGU(G)	21	1.17
GUC(V)	10	0.5	GCC(A)	11	0.68	GAC(D)	16	0.3	GGC(G)	5	0.28
GUA(V)	33	1.65	GCA(A)	24	1.48	GAA(E)	109	1.45	GGA(G)	25	1.39
GUG(V)	4	0.2	GCG(A)	3	0.18	GAG(E)	41	0.55	GGG(G)	21	1.17
Dendrolimus kikuchii(MF100138.1)
Codon	Count	RSCU	Codon	Count	RSCU	Codon	Count	RSCU	Codon	Count	RSCU
UUU(F)	330	1.54	UCU(S)	76	1.58	UAU(Y)	268	1.52	UGU(C)	23	1.24
UUC(F)	98	0.46	UCC(S)	46	0.96	UAC(Y)	84	0.48	UGC(C)	14	0.76
UUA(L)	388	3.05	UCA(S)	92	1.92	UAA(*)	359	2.18	UGA(*)	43	0.26
UUG(L)	76	0.6	UCG(S)	20	0.42	UAG(*)	93	0.56	UGG(W)	18	1
CUU(L)	80	0.63	CCU(P)	44	1.19	CAU(H)	91	1.46	CGU(R)	4	0.26
CUC(L)	57	0.45	CCC(P)	55	1.49	CAC(H)	34	0.54	CGC(R)	5	0.33
CUA(L)	122	0.96	CCA(P)	32	0.86	CAA(Q)	109	1.34	CGA(R)	9	0.59
CUG(L)	40	0.31	CCG(P)	17	0.46	CAG(Q)	54	0.66	CGG(R)	5	0.33
AUU(I)	277	1.18	ACU(T)	60	1.37	AAU(N)	375	1.56	AGU(S)	30	0.63
AUC(I)	117	0.5	ACC(T)	43	0.98	AAC(N)	106	0.44	AGC(S)	24	0.5
AUA(I)	311	1.32	ACA(T)	61	1.39	AAA(K)	360	1.58	AGA(R)	41	2.67
AUG(M)	50	1	ACG(T)	11	0.25	AAG(K)	95	0.42	AGG(R)	28	1.83
GUU(V)	25	1.37	GCU(A)	14	1.87	GAU(D)	63	1.52	GGU(G)	12	1.2
GUC(V)	10	0.55	GCC(A)	2	0.27	GAC(D)	20	0.48	GGC(G)	6	0.6
GUA(V)	31	1.7	GCA(A)	13	1.73	GAA(E)	78	1.24	GGA(G)	11	1.1
GUG(V)	7	0.38	GCG(A)	1	0.13	GAG(E)	48	0.76	GGG(G)	11	1.1
Dendrolimus punctatus
Codon	Count	RSCU	Codon	Count	RSCU	Codon	Count	RSCU	Codon	Count	RSCU
UUU(F)	370	1.7	UCU(S)	78	1.5	UAU(Y)	255	1.61	UGU(C)	45	1.3
UUC(F)	65	0.3	UCC(S)	30	0.58	UAC(Y)	62	0.39	UGC(C)	24	0.7
UUA(L)	327	3.5	UCA(S)	104	1.99	UAA(*)	288	2.14	UGA(*)	85	0.63
UUG(L)	41	0.44	UCG(S)	13	0.25	UAG(*)	31	0.23	UGG(W)	36	1
CUU(L)	91	0.97	CCU(P)	46	1.05	CAU(H)	69	1.64	CGU(R)	8	0.31
CUC(L)	34	0.36	CCC(P)	54	1.23	CAC(H)	15	0.36	CGC(R)	4	0.16
CUA(L)	61	0.65	CCA(P)	66	1.5	CAA(Q)	84	1.81	CGA(R)	23	0.9
CUG(L)	7	0.07	CCG(P)	10	0.23	CAG(Q)	9	0.19	CGG(R)	4	0.16
AUU(I)	471	1.66	ACU(T)	101	1.66	AAU(N)	413	1.59	AGU(S)	39	0.75
AUC(I)	85	0.3	ACC(T)	49	0.81	AAC(N)	107	0.41	AGC(S)	49	0.94
AUA(I)	295	1.04	ACA(T)	79	1.3	AAA(K)	416	1.87	AGA(R)	63	2.47
AUG(M)	26	1	ACG(T)	14	0.23	AAG(K)	28	0.13	AGG(R)	51	2
GUU(V)	31	1.44	GCU(A)	44	2.05	GAU(D)	50	1.59	GGU(G)	20	0.84
GUC(V)	8	0.37	GCC(A)	6	0.28	GAC(D)	13	0.41	GGC(G)	6	0.25
GUA(V)	44	2.05	GCA(A)	33	1.53	GAA(E)	76	1.85	GGA(G)	49	2.06
GUG(V)	3	0.14	GCG(A)	3	0.14	GAG(E)	6	0.15	GGG(G)	20	0.84
Dendrolimus spectabilis
Codon	Count	RSCU	Codon	Count	RSCU	Codon	Count	RSCU	Codon	Count	RSCU
UUU(F)	349	1.63	UCU(S)	99	1.86	UAU(Y)	314	1.61	UGU(C)	25	1.19
UUC(F)	80	0.37	UCC(S)	28	0.53	UAC(Y)	76	0.39	UGC(C)	17	0.81
UUA(L)	304	2.99	UCA(S)	97	1.82	UAA(*)	402	2.29	UGA(*)	74	0.42
UUG(L)	79	0.78	UCG(S)	20	0.38	UAG(*)	50	0.29	UGG(W)	21	1
CUU(L)	86	0.84	CCU(P)	44	1.14	CAU(H)	66	1.52	CGU(R)	10	0.41
CUC(L)	37	0.36	CCC(P)	64	1.65	CAC(H)	21	0.48	CGC(R)	6	0.25
CUA(L)	71	0.7	CCA(P)	45	1.16	CAA(Q)	91	1.54	CGA(R)	17	0.7
CUG(L)	34	0.33	CCG(P)	2	0.05	CAG(Q)	27	0.46	CGG(R)	1	0.04
AUU(I)	377	1.46	ACU(T)	81	1.55	AAU(N)	362	1.52	AGU(S)	34	0.64
AUC(I)	78	0.3	ACC(T)	55	1.05	AAC(N)	113	0.48	AGC(S)	41	0.77
AUA(I)	321	1.24	ACA(T)	65	1.24	AAA(K)	364	1.84	AGA(R)	80	3.29
AUG(M)	52	1	ACG(T)	8	0.15	AAG(K)	32	0.16	AGG(R)	32	1.32
GUU(V)	24	1.3	GCU(A)	21	1.58	GAU(D)	62	1.65	GGU(G)	19	0.86
GUC(V)	11	0.59	GCC(A)	10	0.75	GAC(D)	13	0.35	GGC(G)	9	0.41
GUA(V)	34	1.84	GCA(A)	21	1.58	GAA(E)	77	1.64	GGA(G)	35	1.59
GUG(V)	5	0.27	GCG(A)	1	0.08	GAG(E)	17	0.36	GGG(G)	25	1.14
Dendrolimus superans
Codon	Count	RSCU	Codon	Count	RSCU	Codon	Count	RSCU	Codon	Count	RSCU
UUU(F)	362	1.58	UCU(S)	81	1.52	UAU(Y)	302	1.59	UGU(C)	42	1.27
UUC(F)	97	0.42	UCC(S)	29	0.55	UAC(Y)	78	0.41	UGC(C)	24	0.73
UUA(L)	428	3.7	UCA(S)	95	1.79	UAA(*)	337	2.21	UGA(*)	65	0.43
UUG(L)	52	0.45	UCG(S)	17	0.32	UAG(*)	56	0.37	UGG(W)	33	1
CUU(L)	74	0.64	CCU(P)	39	1.16	CAU(H)	67	1.54	CGU(R)	3	0.13
CUC(L)	41	0.35	CCC(P)	51	1.51	CAC(H)	20	0.46	CGC(R)	5	0.21
CUA(L)	78	0.67	CCA(P)	43	1.27	CAA(Q)	91	1.56	CGA(R)	18	0.75
CUG(L)	21	0.18	CCG(P)	2	0.06	CAG(Q)	26	0.44	CGG(R)	4	0.17
AUU(I)	365	1.44	ACU(T)	63	1.33	AAU(N)	396	1.56	AGU(S)	49	0.92
AUC(I)	103	0.41	ACC(T)	58	1.23	AAC(N)	112	0.44	AGC(S)	48	0.9
AUA(I)	291	1.15	ACA(T)	54	1.14	AAA(K)	373	1.68	AGA(R)	67	2.79
AUG(M)	42	1	ACG(T)	14	0.3	AAG(K)	71	0.32	AGG(R)	47	1.96
GUU(V)	25	1.22	GCU(A)	17	1.58	GAU(D)	34	1.36	GGU(G)	11	0.72
GUC(V)	14	0.68	GCC(A)	4	0.37	GAC(D)	16	0.64	GGC(G)	2	0.13
GUA(V)	42	2.05	GCA(A)	19	1.77	GAA(E)	53	1.54	GGA(G)	35	2.3
GUG(V)	1	0.05	GCG(A)	3	0.28	GAG(E)	16	0.46	GGG(G)	13	0.85
Dendrolimus tabulaeformis
Codon	Count	RSCU	Codon	Count	RSCU	Codon	Count	RSCU	Codon	Count	RSCU
UUU(F)	369	1.7	UCU(S)	87	2.01	UAU(Y)	241	1.57	UGU(C)	28	1.4
UUC(F)	64	0.3	UCC(S)	31	0.72	UAC(Y)	66	0.43	UGC(C)	12	0.6
UUA(L)	338	3.03	UCA(S)	78	1.8	UAA(*)	342	2.18	UGA(*)	74	0.47
UUG(L)	73	0.65	UCG(S)	10	0.23	UAG(*)	55	0.35	UGG(W)	12	1
CUU(L)	101	0.91	CCU(P)	57	1.32	CAU(H)	78	1.59	CGU(R)	7	0.38
CUC(L)	42	0.38	CCC(P)	51	1.18	CAC(H)	20	0.41	CGC(R)	4	0.22
CUA(L)	86	0.77	CCA(P)	59	1.36	CAA(Q)	94	1.53	CGA(R)	18	0.98
CUG(L)	29	0.26	CCG(P)	6	0.14	CAG(Q)	29	0.47	CGG(R)	3	0.16
AUU(I)	398	1.48	ACU(T)	97	1.76	AAU(N)	366	1.62	AGU(S)	29	0.67
AUC(I)	78	0.29	ACC(T)	40	0.73	AAC(N)	86	0.38	AGC(S)	25	0.58
AUA(I)	333	1.23	ACA(T)	71	1.29	AAA(K)	401	1.83	AGA(R)	61	3.33
AUG(M)	38	1	ACG(T)	12	0.22	AAG(K)	37	0.17	AGG(R)	17	0.93
GUU(V)	31	1.43	GCU(A)	38	1.9	GAU(D)	85	1.68	GGU(G)	20	0.93
GUC(V)	8	0.37	GCC(A)	10	0.5	GAC(D)	16	0.32	GGC(G)	6	0.28
GUA(V)	43	1.98	GCA(A)	31	1.55	GAA(E)	103	1.58	GGA(G)	42	1.95
GUG(V)	5	0.23	GCG(A)	1	0.05	GAG(E)	27	0.42	GGG(G)	18	0.84
Kunugia undans
Codon	Count	RSCU	Codon	Count	RSCU	Codon	Count	RSCU	Codon	Count	RSCU
UUU(F)	359	1.58	UCU(S)	78	1.66	UAU(Y)	319	1.62	UGU(C)	28	1.14
UUC(F)	96	0.42	UCC(S)	36	0.77	UAC(Y)	75	0.38	UGC(C)	21	0.86
UUA(L)	327	2.86	UCA(S)	77	1.64	UAA(*)	428	2.32	UGA(*)	41	0.22
UUG(L)	68	0.59	UCG(S)	18	0.38	UAG(*)	84	0.46	UGG(W)	26	1
CUU(L)	98	0.86	CCU(P)	41	0.96	CAU(H)	104	1.48	CGU(R)	1	0.05
CUC(L)	63	0.55	CCC(P)	73	1.72	CAC(H)	37	0.52	CGC(R)	4	0.2
CUA(L)	94	0.82	CCA(P)	42	0.99	CAA(Q)	103	1.35	CGA(R)	9	0.45
CUG(L)	36	0.31	CCG(P)	14	0.33	CAG(Q)	50	0.65	CGG(R)	7	0.35
AUU(I)	273	1.25	ACU(T)	70	1.44	AAU(N)	404	1.58	AGU(S)	42	0.89
AUC(I)	101	0.46	ACC(T)	54	1.11	AAC(N)	106	0.42	AGC(S)	31	0.66
AUA(I)	280	1.28	ACA(T)	59	1.22	AAA(K)	363	1.61	AGA(R)	61	3.05
AUG(M)	51	1	ACG(T)	11	0.23	AAG(K)	87	0.39	AGG(R)	38	1.9
GUU(V)	18	1.01	GCU(A)	12	1.23	GAU(D)	48	1.5	GGU(G)	9	0.84
GUC(V)	9	0.51	GCC(A)	8	0.82	GAC(D)	16	0.5	GGC(G)	5	0.47
GUA(V)	38	2.14	GCA(A)	16	1.64	GAA(E)	51	1.2	GGA(G)	13	1.21
GUG(V)	6	0.34	GCG(A)	3	0.31	GAG(E)	34	0.8	GGG(G)	16	1.49
Euthrix laeta
Codon	Count	RSCU	Codon	Count	RSCU	Codon	Count	RSCU	Codon	Count	RSCU
UUU(F)	388	1.58	UCU(S)	86	1.58	UAU(Y)	313	1.61	UGU(C)	43	1.28
UUC(F)	104	0.42	UCC(S)	43	0.79	UAC(Y)	75	0.39	UGC(C)	24	0.72
UUA(L)	311	3.37	UCA(S)	92	1.69	UAA(*)	383	2.25	UGA(*)	84	0.49
UUG(L)	56	0.61	UCG(S)	16	0.29	UAG(*)	43	0.25	UGG(W)	32	1
CUU(L)	83	0.9	CCU(P)	30	1	CAU(H)	66	1.42	CGU(R)	12	0.42
CUC(L)	26	0.28	CCC(P)	43	1.43	CAC(H)	27	0.58	CGC(R)	1	0.04
CUA(L)	63	0.68	CCA(P)	44	1.47	CAA(Q)	93	1.72	CGA(R)	17	0.6
CUG(L)	14	0.15	CCG(P)	3	0.1	CAG(Q)	15	0.28	CGG(R)	4	0.14
AUU(I)	366	1.5	ACU(T)	85	1.5	AAU(N)	437	1.63	AGU(S)	37	0.68
AUC(I)	96	0.39	ACC(T)	56	0.99	AAC(N)	100	0.37	AGC(S)	53	0.97
AUA(I)	269	1.1	ACA(T)	76	1.34	AAA(K)	360	1.75	AGA(R)	85	3
AUG(M)	31	1	ACG(T)	10	0.18	AAG(K)	52	0.25	AGG(R)	51	1.8
GUU(V)	33	1.57	GCU(A)	18	1.44	GAU(D)	52	1.73	GGU(G)	13	0.72
GUC(V)	6	0.29	GCC(A)	6	0.48	GAC(D)	8	0.27	GGC(G)	3	0.17
GUA(V)	36	1.71	GCA(A)	25	2	GAA(E)	48	1.66	GGA(G)	44	2.44
GUG(V)	9	0.43	GCG(A)	1	0.08	GAG(E)	10	0.34	GGG(G)	12	0.67
Trabala vishnou guttata
Codon	Count	RSCU	Codon	Count	RSCU	Codon	Count	RSCU	Codon	Count	RSCU
UUU(F)	437	1.62	UCU(S)	68	1.49	UAU(Y)	315	1.62	UGU(C)	28	1.17
UUC(F)	101	0.38	UCC(S)	50	1.09	UAC(Y)	74	0.38	UGC(C)	20	0.83
UUA(L)	324	3.07	UCA(S)	69	1.51	UAA(*)	378	2.23	UGA(*)	62	0.37
UUG(L)	75	0.71	UCG(S)	19	0.42	UAG(*)	69	0.41	UGG(W)	21	1
CUU(L)	86	0.81	CCU(P)	35	1.21	CAU(H)	74	1.63	CGU(R)	4	0.21
CUC(L)	39	0.37	CCC(P)	44	1.52	CAC(H)	17	0.37	CGC(R)	7	0.37
CUA(L)	78	0.74	CCA(P)	31	1.07	CAA(Q)	87	1.49	CGA(R)	10	0.52
CUG(L)	32	0.3	CCG(P)	6	0.21	CAG(Q)	30	0.51	CGG(R)	4	0.21
AUU(I)	368	1.51	ACU(T)	74	1.8	AAU(N)	405	1.59	AGU(S)	31	0.68
AUC(I)	105	0.43	ACC(T)	32	0.78	AAC(N)	104	0.41	AGC(S)	37	0.81
AUA(I)	259	1.06	ACA(T)	46	1.12	AAA(K)	394	1.76	AGA(R)	48	2.5
AUG(M)	53	1	ACG(T)	12	0.29	AAG(K)	53	0.24	AGG(R)	42	2.19
GUU(V)	37	1.64	GCU(A)	15	1.58	GAU(D)	56	1.62	GGU(G)	11	1
GUC(V)	9	0.4	GCC(A)	4	0.42	GAC(D)	13	0.38	GGC(G)	5	0.45
GUA(V)	37	1.64	GCA(A)	19	2	GAA(E)	68	1.43	GGA(G)	17	1.55
GUG(V)	7	0.31	GCG(A)	0	0	GAG(E)	27	0.57	GGG(G)	11	1
