# Supplementary material for: Comparative mitochondrial genome analysis of Dendrolimus houi (Lepidoptera: Lasiocampidae) and phylogenetic relationship among Lasiocampidae species
Source: PLoS One. 2020 May 14;15(5):e0232527. doi: 10.1371/journal.pone.0232527 (PMC7224488; doi:10.1371/journal.pone.0232527)
Supplement: S1 File — (FA) [file pone.0232527.s007.fa]

>Dendrolimus houi mitochondrion, complete genome sequence
TTAAAAATAAGCTAAATATAAGCTTTTGGGTTCATACCCCAAATATAAAGAAATCCTTTTTTTTAAATAATAAAGTGCCTGATTAAAGGATTATTCTGATAGGATAAATTAAGTAGTTTTCTACCTTTATTATATTTTATAGAATTAAACTATATCTAATAGTATCAAAAACTATAGTGCATCTTACACTAAAATATAATTATTAATTAATAAGAATTTATAATTCTCTATATATTATTTTATATTATTTTATATTTTTTATTATAACTCAAATAAAATATTTTTTTTATTTATTTTAATTTTTAGAACATTTATTTCAATTTCATCTAATTCATGATTTGGATGTTGAATTGGATTAGAAATTAATTTATTAAGATTTATCCCATTAATTTCTAACTCTAATAATTTATTAATATCAGAAGCATCATTAAAATATTTTTTAACTCAATCTATTGCATCAATTAATCTTTTATTTTCTATTTTAATAAAAATAATTTTATTAAAAAATTTTGATTTAAACAATTTTTTATCAATTATAATTAATTCATCTCTATTAATAAAAATAGGTTCAGTTCCATTCCATTTTTGATTCCCCAATATTGTAGAAGGATTATCATGATTTAATAATTTTATTTTAATAAGATGACAAAAAATTACCCCCATAATTTTAATATCATATTATATAAATAATAATTTTTTATTAATCATAATAATAATTAATGTAATAATTGGAGCTATTGGAGGATTAAATCAAACATCCCTACGAAAATTAATAGCATATTCCTCTATTAATAACTTAGGATGAATAATTTTTGCTATTATAATTAGTGAAAATTTATGAATTTTTTATTTTACAATTTATTCATTTTTAATTGGAATTATAATTTTTATATTCTATAATTTAAACATATTTTTTATTAATCAACTTTTTATTAATAATATAAATTCAATAATTAAAATTAATTTATTCATTAATTTTTTATCTTTAGGAGGATTACCTCCTTTTATTGGATTTTTACCAAAATGAATTATTATTAATTTTTTAATTAATAATAAAATATTTTTATTAAGATTTATTTTTATTATGATAAGTTTAATTATATTATTTTTTTACATTCGAATTATTTATTCTTCCTTAATATTTAATTATATTAAAATAAAATGATTTAAAACTTATTTTAAAAATAAATTTTTATTATTCATTAATTTAATATCTTTCATCTCAATTTCAAGAATTATCTTAAGAACCTTTTTATTTCTTTAAGGTTTTAAGTTAATTTAAACTAATAATCTTCAAAATTATTTATAAAGAGATTTCTTCTTTAAGCCTTAAAAATTTTATAATTATCCCTTAAAATTTGCAATTTTAAATCATTATTGACTATAAGACTTTAATAAAAGAGAAATCCTCCCGTAAATAAATTTACAATTTATCGCTTAATTTAACCCTCAGCCATTTTATTTATCCCCTAACCCCAATAAATAAATAGCGAAAATGATTATACTCAACAAATCATAAAGACATTGGAACATTATATTTTATTTTTGGAATTTGAGCAGGAATAGTAGGAACTTCTTTAAGATTATTAATTCGAGCTGAATTAGGTACCCCTGGATCATTAATCGGAGATGATCAAATTTATAATACTATTGTTACAGCTCATGCTTTTATTATAATTTTCTTTATAGTTATACCAATTATAATTGGAGGATTTGGTAATTGATTAGTACCTTTAATATTAGGAGCTCCTGATATAGCATTTCCCCGAATAAATAATATAAGATTTTGATTATTACCTCCCTCTCTTACCTTATTAATTTCAAGAAGAATTGTAGAAAATGGAGCTGGAACAGGATGAACTGTATATCCTCCTTTATCTTCTAATATCGCTCATAGAGGTAGTTCAGTTGACTTAGCTATTTTTTCCCTTCACTTAGCTGGAATTTCATCTATTTTAGGGGCAATTAATTTTATTACAACAATTATTAATATACGATTAAATAATATATCATTTGATCAAATACCTTTATTTGTTTGAGCAGTAGGAATTACAGCATTTTTACTACTATTATCATTACCAGTTCTTGCTGGAGCAATTACTATATTATTAACTGATCGAAATTTAAATACATCATTTTTTGATCCTGCTGGAGGGGGAGATCCTATCTTATATCAACATTTATTTTGATTTTTTGGGCATCCTGAAGTTTATATTCTAATTTTACCTGGATTTGGAATAATTTCTCATATTATTTCACAAGAAAGAGGTAAAAAAGAAACTTTTGGTTGTTTAGGAATAATTTATGCAATATTAGCAATTGGATTATTGGGATTTATTGTATGAGCTCATCATATATTTACAGTAGGAATAGATATTGATACTCGAGCATATTTTACTTCTGCAACTATAATTATTGCAGTACCAACAGGAATTAAAATTTTTAGATGATTAGCAACTCTTCACGGAACACAAATAAATTACAGCCCCTCTATACTTTGAAGATTAGGATTTGTATTTTTATTTACTGTTGGAGGATTAACAGGGGTAATTTTAGCCAACTCTTCAATCGATATTACTCTTCATGATACATATTATGTAGTAGCTCACTTCCATTATGTTTTATCAATAGGAGCTGTATTTGCTATTATAGGAGGATTTATTCATTGATATCCATTATTTACAGGATTATCTATAAATCCCTTTATATTAAAAATTCAATTTTTAATTATATTTATTGGAGTAAATTTAACATTCTTTCCTCAACACTTCTTAGGGTTAGCAGGAATACCTCGACGATATTCTGATTACCCTGACTCTTACCTTTCATGAAATATTATATCTTCAATAGGATCTTACATATCTTTATTAGGAGTAATATTAATATTAATTATTATTTGAGAATCAATAATTAATCAACGAATTAGAATCTTTTCCTTAAATATAAGATCCTCTATTGAGTGATACCAAAAATTACCCCCAGCTGAACATTCATATAATGAACTCCCTATTTTAAGTTATTTCTAATATGGCAGATTATATGTAATGGATTTAAACCCCATATATAAAGGTTTATCCTTTTTTTAGAAATAGCAACATGATCAAATTTTAACTTACAAAATGGAGCCTCCCCTCTAATAGAACAAATTATCTTTTTTCATGATCATACATTAATTATTCTTATTATAATTACTATTTTAGTTAGATACTTAATAATTAATTTATTTTTCAATAAATATATTAATCGATTTTTATTAGAAGGCCAAATAATTGAATTAATTTGAACTATTTTACCAGCTATTACTTTAATTTTTATTGCTTTACCTTCTCTTCGACTTTTATATTTATTAGATGAACTTAACAATCCTCTTGTTACATTAAAATCAATTGGACATCAATGATATTGAAGATACGAATATTCAGATTTTTTTAACGTAGAATTTGACTCTTATATAATTCCATCTAATGAACTACCCATTAATGGATTTCGATTATTAGATGTAGATAATCGAATTGTATTACCATTAAATAATCAAATCCGAATTATAGTAACTGCTACTGATGTAATTCACTCATGAACAATTCCAGCTTTAGGAATTAAAGTAGATGCTAACCCTGGTCGTCTTAATCAAACTAATTTCTTCCTTAATCGACCAGGGTTATTTTTTGGACAATGTTCTGAAATTTGCGGAGCAAACCACAGCTTTATACCTATTGTAATTGAAAGAGTCCCAATTAATAATTTTATCAATTGAATTAATAATTATTCATAGTCATTAGATGACTGAAAGCAAGTATTGGTCTCTTAAATCATTTAATAGTAAATTAGCAATTACTTCTAATGACAAAGAATTAGTTAAATATTATAACATAAAAATGTCAAATTTAAATTATTACTTAGTAATATTCTTTTATTCCTCAAATAATACCTATTAATTGATTTATATCTTTTTTTTTATTTATTTTAATTTTTATTATATTTAATATAATAAATTATTATATTTTTTATTATAATAATAAAATTAATAAAATTAATAAAATTAATAATAAATATAATCTTAATTGAAAATGATAACAAATTTATTTTCTATTTTTGATCCATCCACTAATATTTTTAATATATCTATTAATTGAATTAGAACAATTATTGGAATTATATTTATCCCCTATATATTTTGAATAATTCCTAACCGATTTTTATTATTATGAAACTTTATTTTAATTAATCTCCATAAAGAATTTAAAACCTTATTAAAAAATAATTATTTAAATGGATCAACAATAATTTTTGTTTCTATATTTTCATTCGTACTTTTTAATAATTTTTTAGGATTATTTCCCTATATTTTTACTAGAACTAGTCATCTAACACTATCACTATCTATATCTTTACCACTATGATTCAGTTTTATAATTTACGGATGAATTAATAACTCTCAACATATATTTATTCATATAATTCCTCAAGGAACTCCTAATATTTTAATACCATTCATAGTAATAATTGAAACAATTAGAAATATTATCCGACCAGGAACATTAGCAGTTCGACTAACAGCTAATATAATTGCGGGTCATTTATTAATAACTTTACTTAGATCTACAGGTATTAATATACCTAATTATTTAATTATTTTTTTAATAATAATTCAAATTCTTTTATTAATTTTAGAATCAGCAGTTGCGGTTATTCAATCTTATGTTATTGCTATTTTAAGAACCTTATATTCTAGAGAAGTAAATTAATTTTTTTTACTTATAAATGACAAATAATTCTAATCACCCATTCCACTTGGTAGATTATAGACCATGACCTTTAACAGGAGCTGTTGGAGTAATAACTTTAGTGACAGGAATAATCAAATGATTCCATAATTTTAATTTAAATTTATTAATTTTAGGTTACATAATTATTATTTTAACAATAATTCAATGATGACGAGATATTTGTCGAGAAGGAACATTTCAAGGTAAACATACAATATTAGTTACTAAAGGATTACGATGAGGAATAATCCTATTTATTGTATCAGAAATTTTTTTTTTTATTTCATTTTTTTGAGCATTTTTCCATAGAAGTTTATCCCCTAATATTGAAATTGGAGCAATTTGACCACCCTTAAATATTACACCATTTAATCCCTTTCAAATTCCTCTTCTTAATACTATTATCTTAATTAGCTCAGGTGTAACTATTACTTGATCTCACCATGCTATAATAGAAAATAACTACTCTCAAACTAATCAAAGATTATTTATTACTGTATGCTTAGGAATTTATTTTACTATTTTACAAGCTTATGAATATATTGAAGCACCATTTACTATCGCAGATAGAATTTATGGATCTACTTTTTTTATAGCAACAGGATTTCATGGATTACATGTAATAATTGGAACTATTTTCTTAATGATTTGTTTTATTCGAAGATTAAATAATCATTTCTCAAGAAATCACCACTTTGGGTTTGAAGCAGCAGCTTGATATTGACACTTTGTAGATGTTGTATGATTATTCCTTTATATTTCTATTTACTGATGAGGAAATTAACTATTTATATAATATAATTAGTATATTTGACTTCCAATCAAAAAGTTTAAAATAATTTAATATAAATAATTACATTAATATTATCTATTATATTATTAATTATATTAATCTCAAATATTATAATAATAATTTCAATAATTTTATCAAAAAAATCATTTAGAGATCGAGAAAAATGCTCTCCATTTGAATGTGGATTTGACCCAAAATCTTCAGCTCGAATCCCATTTTCTTTACACTTCTTTCTAATTACAGTAATTTTTCTAATTTTTGATGTAGAAATTGCTTTAATTTTCCCTATTATTCCCTTATTTAAAATAACAAACTTTATTATTTGAACCAAAATTAGAATATTTTTCTTAATTATTCTTTTAATAGGATTATATCATGAATGAAATCAAAATATATTAAATTGAACTAATTAGGATTATAATTTATAATAAAATACTTGATTTGCAATCAAAAAATATTGATTTAATCAATTTATCTTATTTTAAACTAAATAAGAAGCAATCCAACTGCATTTAATTTCGACTTAAAAGAAAGAGTTTTTACTCCTTATTTATAATTTAATTGAAACCAAAATATAGAGGTATATCACTGTTAATGATAAAATTGAATTTTATTCCAATTAAAATATTTTAACTTATTAATAAGAAATATAAAGATTAAAATCAAGCTGCTAACTTAATTTTTAGTGGTTAAATTCCATTAATATTTCTATTTATATAGTTTAAAATAATAAAACTTTACATTTTCACTGTAAAAATAAAATCTTTTTTTTATAAATATTTTATCTTATTTAAAAATTAAACAATCTCCTTAATATCTTCAATATTATACTCTACTTTATAAGCTATTTAAATTTTATTATAAAATTAATAATATCAATAAAAAAATTATTATTCATAAAATAAATCTAAATAAATAAATTTTAAAATTATTTATTTGTAAAATATTATAAAAAATAGAATAATTTTTTATAATATTAATTATTCCTTGTCCTCTATATATTTCTCTTCAACCAAAATCAATATTTTTTAATAAAATTTGACTAAAATTTAAAAAATTATATCTAACCCCATATGTAGATAATCCAGGTATAAATCATATCAAACATAAAAAATTTCTTAAATTATAAAAATATAAAAACTTATTTAAAGAATAAATTTCTATATTTCTAATTAAATACCCTAATACACCTCCTAATAATCTAATATAAATTACTATTATTTTCATATTAAAAGGTAAATAAATCATATAAGGATAAGAAAAAATTATTCATCTTAAAAATCTCCCGCTAATTACTCTCATAAATAATAAAACAAATATTCTTTTTAATATAATATAATCCTCATCATATAAATTAAAAACACAAATTAAATTAAAATCATTTACTATTAAATAAAAAATTAAACGTAAAGTATAAAAAACAGTTAACCCTGTTGAAATATAATATAAAAAAAAAATTAATAAATTTAAATTTCTAAATCTAACTATTTCTAAAACTATATCCTTAGAATAAAATCCAGCTAAAAAAGGAATCCCACATAAAGCTATATTAGAAATATTTAAACATAAAGAAGTTATAGGAATATAATAACTAATACCTCCTATAAACCGAATATCTTGTGTATCACTTATTATATGGATAATAACTCCAGCACATATAAATAATAAAGCTTTAAATACTGCATGAGTTAATAAATGAAAAAAAGCTAAATCAGAAAATCCTATACTTAAAATTCTTATTATTAAACCTAATTGACTTAAAGTCGATAAAGCAATAATTTTTTTCAAATCAAACTCATAATTAGCTGAAATTCCAGCTATAAATATAGTTAAACCAGATAATAATAATAAAACTTTTAAAAAAAAAATATCTACTAATAATAAATTAAATCGAATTAATAAATAAACACCAGCAGTTACTAAAGTAGATGAATGAACTAAAGCTGAAACAGGGGTAGGAGCAGCCATTGCTGCTGGCAATCAAGAACTAAACGGAATTTGAGCTCTTTTAGTTATTGCTGCTATAATAATTATAGTTCCAATTATTATTATCTCAAAATCATTTCTTATAAAATTTAAATAAAAAATATAATTTCATCTTCCATAGTTTATTATTCAAGCAATAACTATTAAAATAAAAACATCTCCAATTCGATTTGATAAGGCAGTTAATATACCTGCATTATAAGACTTTAAATTTTGATAATAAATTACTAAACAATAAGAAACTAACCCTAAACCATCTCATCCTAATAAAATTCTAATAATATTAGGACTAATAATTAATAAAATTATAGAAAATACAAATAATAACACCAAAATAATAAATCGACTTAAATTTATTTCTGATCTTATATATCTTTTTCTATAATAAATAACAACAGAAGAAATTAATAAAACATATATCATAAATAAAAAGGATATTCAATCAAATAAAATTGATATTGTAATACTTATAGAATTAAAAGAAATAATTTCCCACTCTAAAAAAACAACTAAATTACTCATTAAAAAATAAACTATAAAAATAAAATTTAAACTTATTAATAAAAATAAAAAAAAAAAGGAAATAAAACAAATTGAATAATTAACCTTATTAATAATTTAAAATGAACTTTCATATTTTTGATCCCACAAATCAATATTTTAATTAAATTATTTAAATAAAATCAAATTATCCCATAATCTACCTTTAAAATTATAAAATTTAAAGGTAATCAATGTAATAATAATAATAAATATTCTCGAGAAACTCCAGAATAAAAACTATATAAACCTATATAATACCCCCCATGTTGAGTATAGGAATATAAATAAAGTCTATATCCAGCACTAAAAAAAGAAATTAATATTAATATAATTATAGAAACCCAAGATCATCTTATCAATCTATTAATCAAACTAATTTCACCTAATAAATTTAAAGAAGGAGGAGCAGCTATATTAGAAGATATTAATAAAAATCACCATAATCTCATCGAAGGTATAAAATTTATTATTCCCTTATTAATAAAAATTCTTCGTCTATTTAATCGCTCATAATTAATATTAGCTAAACAAAATATACCTGAAGAACATAACCCATGACCAATTATTAAAATATAAGATCCTATAAACCCTCAATAATTTATTACCATAATTCCCCCAATAACTAAACTCATATGAGCAACAGATGAATAAGCAATTAAAGATTTAACATCAACTTGAGAAAAACATTTTAATGAAATATAAAATCCTCCTACTAATCTAATTACAATTCAAAAATAGTTTAACTTCATATTAATTATTTGTAAAAAAATTAAAACACGTAATATACCATAACCCCCTAATTTTAATATAACCCCAGCCAAAATTATTGAACCCGAAACAGGAGCCTCTACATGAGCTTTAGGTAATCATAAATGAACAAAATATATTGGTATTTTTACTAAAAAAGCAAGAACTATACAAATATATAACAAATAAAAATTTATATTATAAAATTTTAATATATAAATATATATAGTATCAATACTCAAATAAATATAAAAAACCCCCAATAACAAAGGTAATGAAGCAAATAAAGTATAAAATAATAAATATATACCTGCTTGAATTCGCTCAGGTTGATACCCCCAACCAATAATTAATATTAAAGTAGGAATTAATCTACCCTCAAAAAATAAATAAAATATAAATAAATTTATAGATCTAAAAGTTATATACAATATAATTAATAAAAATATAATATTAAATAAAAAAAAATTAAAATAAAAATTTATTTTTAATAAATTTTCTCTAGCCATAATTATTAAACTACAAATTCACAAACTCAATAAAATTAAACCAAAAGAAATTATATCACAAGAATATATATATCCAACATTAGAAAAATATATAAATCTAACATTTAAATTTATTACTATAATTATTATAAAAAATAATAATATTTGAACCAATCAAAATATTTTTTTTTTAAAACATAAAGGAATTATAAAAATTATTATAAATAAAAATTTTATCATATAATTAATTAAATTTAATATATTAACTATATTATAATAAACTAAATCTTTGAAAATAATCATTACCATGAGTGCGAATTATTGATACTAAAATAGAAAGACCTAATGAACCTTCACAAACAGAAAATACCAAAAAAACTATCAATAAATATATATCATTCTCAATAAAATTTAATATAATTAATAAAAAAAAAAAAATTCTTAAAACAATAAATTCTAATCTTAATAATACAATTAATAAATGCTTATGTTTAGATACAAAAATTAAATTACCTACAATATATATCAATATAAAAATCAATCACATATTTAAAATAATTTTCATTAATGTTTTTATAGTTTAAAAAAAACATTGATCTTGTAAATCAAAATTATGAATTTTTCCTTAAAAACTTCAAAAAAAAAGAAATTCTTTATCAATAATCTCCAAAATTATTATTTTAATTAAACTATTCTTTGTATTTGAAATAACAAAAATCATAATCTCAACATTAATAATAATAATATCTATAATTATAATTTTTTTAAATCATCCCTTATCTATAGGATTAACTATTTTAATCCAAACACTTTTAACCTGTATTATTACAGGAATATTAATTAAAACATATTGATTCTCTTATATTTTATTCCTAACTTTTATAGGAGGACTATTAGTATTATTTATTTATGTAACTAGAATCGCATCAAATGAACTTTTTTCAACTAACTTAAAAATAAAAACTTTATTATTAATTATATTTTATTTAATATTAATTATCTCTTTTTTATTTATAAATAATTTAAATTGAATAAATTTATCAAATAACTCAGAAATAGAAAATATAAAAGAAATAAGATTATTCTTAAATAATGAAAATAAATTTAATTTAAATAAACTTTACAACCAACAAACTTACTTAATAACAATACTTATAATTATTTATTTATTTATTACCTTAATTGCAGTAGTAAAAATCACTAATATCTTTTTTGGTCCTTTACGAACTTCTATATAAAATTAATGATAAATAAATTTAAATCATTACGAAAAACTCACCCAATTATTAAAATTATTAATGGGTCATTAATTGACCTACCTACTCCTAGTAATATCTCCACTTGATGAAACTTTGGATCTCTATTAGCTCTTTGCCTAATTATTCAAATCTTAACAGGATTATTTTTAACTATATATTATACAGCCAATATTGAATTAGCATTTTATAGAGTAAATTATATTTGTCGAAATGTAAATTATGGTTGATTAATTCGAACTTTACATGCTAATGGTGCTTCTTTTTTCTTTATTTGCATCTACCTCCATATTGGACGGGGTATTTATTATGAATCATTCAACTTAAAATATACATGAATAATTGGAATTATTATTCTATTTTTATTAATAGCAACAGCTTTTATAGGGTATGTATTACCATGGGGTCAAATATCATTTTGAGGGGCTACAGTAATTACTAATTTATTATCTGCAATTCCTTATTTAGGAACTATATTAGTAAATTGAATTTGAGGGGGGTTTGCAGTAGATAATGCAACCCTAACACGATTTTATACATTTCATTTTTTATTACCCTTTATTTTATTAATAATAACAATAATCCATCTACTCTTTTTACATCAAACAGGATCTAATAACCCATTAGGAATTAATAGAAATTTAGATAAAATCCCATTCCACCCATTCTTTACATATAAAGATATCTTAGGATTTATAATTTTACTATTTTTTCTAATTATACTTACTTTAATCAATCCATATTTATTAGGAGATCCTGATAATTTTATTCCTGCTAACCCTCTTGTTACACCAGTACATATCCAACCTGAATGATATTTTTTATTTGCATATGCAATCTTACGATCCATCCCCAATAAACTTGGAGGAGTTATTGCATTAGTAATATCTATTTTAATTTTAATTATCCTCCCATTAACTTTTAATAAAAAAATACAAGGAATTCAATTTTACCCTATCAATCAAATTATATTTTGAATAATAATTATTATTATTATTCTTTTAACTTGAATTGGAGCACGACCTGTTGAAGATCCTTACATTATTACCGGACAAATATTAACAATATTATACTTCTCCTACTTTATTTTAAATCCTTTTATTAGATTTTATTGAGATAAGATAATCTTCAATTAATTTAATTAATGAGCTTGTAAAAAGCATTTGTTTTGAAAACATAAGAAAGAATAAAAATTCTATTAATTTTATACTAAAAAAATTATCAATAAAAAAACCTTCAACCCAATAAATAATATTAAATAATTTAAAGAAATAGGTAAATATCTTTTTCAAGCTAAATATATTAATTTATCATAACGATAACGAGGTAACGTACCACGAACTCAAATAAATAAAAAAGAAATTATTACTATCTTCAAATAAAAAATAAAAGTTATATTATAACCCCCTAAATATAAAATAACAAATAAAAAACTCATAAATAAAATTCTTGAATATTCAGATAAAAAAATTAATGCAAACCCCCCTCTTCTATACTCAACATTAAACCCAGAAACTAATTCTCTTTCCCCCTCAGCAAAATCAAAAGGAGTACGATTAGTCTCAGCTAAACTAGAAGATATTCAACATAAAGATAAAGGATACATAAAAACTAACATTCAAATATAATATTGATAATTAAAAAATATAGATAAATTAAATCTTATAATTATCACAACTCTAGATATTAAAATTAAAGCTAATCTCACTTCATAAGAAATTGTCTGAGCAACAGCTCGTAAACCCCCTAATAAAGAATAATTAGAATTAGAAGATCACCCTGCAACTATTACAGTATAAACTCCTATTCTAGTACAAGACAAAAAAAATAATAAACCTAAATTAAAATTAATTAAATTAAAAAAATAAGGAATTAATATTCAAATAATCAAAGATAAAATAAATCTAACAATAGGAGAAAAATAATAAGAAAAATAATTAGAAGAACTAGGATAAATTTGCTCCTTAGTAAATAATTTAATAGCATCAGAAAATGGTTGTAAAATACCAATAAATCCTACCTTATTAGGACCTTTACGAATTTGAATATAACCTAACAACTTACGCTCTAATAAAGTTATATAAGCAACTCCAATTAAAACCCCTAAAATTAAAATAATTAAACCAACAAAAATTAAATATAAATCAATTTTAAACATATACTACCTATATAAAATTTTATATATTTATGAATTCTAAAATCACTACATTTTCTCTGCCAAAATAGTTAAAATATTTCAATTAAATATAAAAAATAAATAAATATTATCATTTTATTTTAAATTTATTTTATAATTTTTATTTTTATAAAAAAAAATTATTAATATTCAAACTATTAAATTTAATTTTAATATTCAATCCTTTCGTACTAAAATATTACCCTTATTAAAAGATAGAAACCAACCTGGCTTACACCGGTTTGAACTCAGATCATGTAAGATTTTAATGATCGAACAGATCAAAACACTTAAACTTTTACATTTAAATTTCATCTTAATCCAACATCGAGGTCGCAAACTCTTCTTCTTATATGAACTAAAAAAAAAAATTACGCTGTTATCCCTAAGGTAATTTTTTCTTTTAATCAATAAAAATGGATCTTTAATTCACTTATTAATGTTAATAATAAAAAAAAGTTAATTTAATTTCTCAATCACCCCAATCAAATAAATATATAAAATTTTAAATAAATTAATTTTATAAATATTCTTAATTAATTAATAATTATAAAACTCTATAGGGTCTTCTCGTCTTTTTAATGTATTTTAACTTTTTAATTAAAAAATTAAATTATATTAAATAAATCTAAGACAGATTATATCTCATCCAATCATTCATACAAGTCACCAATTAAAAGACTAATGATTATGCTACCTTTGTACAGTCAAAATACTGCAGCCCTTTAATTAATATCAGTGGGCAGATCAAACTTTAGATTAAAATCAAAAAGACATGTTTTTGATAAACAAGTGGACATAAAATTTTGCCGAATTCCTTAAAATTATTAATAACAAATTAACAAATTATTAAATTAATTTCATATACTAATTTTATCATTATATCAAACTTTAATTTAATTTTAAATTTATTTTTTATAAAAAATTAAATTTAAAATAAATTTTAAAATAAATTATAAAATTATTTATAATAAAATAAAATTTATTTACAATATAAATAATAAAAATTTTAACTTTAAATTTAAAATTATAAAAATCTAATTTAAAGCTTATCCCTTAAAATATAAAATTAATTTAACAATAAATTATATAAATAAATTAATTATTAAATTAATTTAAAATTAAATTTTTTTCTAAAAAAACTAGATATATTTAAAAACGATTAACATTTCATTTCAAATTAATTATTTAAAATAATTATACAACATTAACTTTATTAACTAATTATCTCTTTTAAATTCGAAAAAAATTAAAATAAATATTTTTATTAATAAACTCTGATACACAAGATACATTAAATTAAAATTACTTTTTTATAAATTTATTTTCAAATATTTTCAAAATTCTTTTACAATACTAATTAACTATAAAATTTCCAATTTGTTCAAATCACCCCACTAAAACTAATTAAAATAAAATTTTTTTTATTAATAACCCCCATTATTAATTTTTCCCCTTCAAATTAATTAAAATATTTAATATCTTTTCAATGTAAATGAAAAACTTTTTCAAGCTCTAATTTGAACATTCTAGAAACACTTTCCAGTACCTCTACTTTGTTACGACTTATTTCAATTTATTTATGAAAGTGACGGGCAATATGTACATATTTTAATTTTTAATCATTTTAAAAAATTAAATAAAATTACTTTTAAATCCACCTTCAATAAACTATTACAAACTTATATCCATTTAAATAAACTTATTGTAATCCATTATATTCTTAATTATAAACTACATCTTGATCTGATTTAATTTTAAATTTAAATTTTTAAATATTATTAAATTATTTTAAAATATTTTTTTAACAACGATATATAAATTATTAAATTAAGTAAATTTATTCGTGGAATATCAATCATTAAACAGATTCCTCTAAATGAACTAAAATACCGCCAATTTATTTAAGTTTCAATAAAATTTAATTACTATTTTAGTATTTTAATTTTAAATTTTTTATAATAGGGTATCTAATCCTAGTTTTTTTAAAAATTTATTAATAATCATAAATAAAAATTAATTTTTATTAAATTAAAATTTCACCTAATAATTTAAATTTTAAATTAAATTAATTTTATATAAATTAATTACTAAAAAAATTTATTTTAAATTTTGTTTAACCGCAACTGCTGGCACAAAATTAGTTTTTAATTTTTATATTACTAAATCTTAATTTCTTAAATTTTTAATATTAATTACTACTTTATTTATTTTAATTATTATTAAAATAAATAATACTTACTAAAATTTATATGTAAAATAAATTTAAAATAAATTATATAAACCATAATAATTTTATTTAATTATACATTTTTTAATATAGATTTTTTTTTTTTTTATATTAAAATATTTATTAGACATTATTAAACTTTTAATAATTTCTCTTTTTTTTTTTTCATAATATTCATATTAAATACAAATTGGCTATATAAAATTTGACAATTTGATAAATTACAAAATAATAATATAATTAATATTAATTTTTTCAGTTATTTATTATATTAATATATATATATATACAATAAATAATTTAATATATTAATTAATATTTTAATAATAATAATTAATTTAAATTATTATTTGAACCATTTGCAATTTTTTTACTAATAATTAATTAA
